# Supplementary material for: OmicNavigator: open-source software for the exploration, visualization, and archival of omic studies
Source: BMC Bioinformatics. 2024 Apr 24;25:162. doi: 10.1186/s12859-024-05743-4 (PMC11040775; doi:10.1186/s12859-024-05743-4)
Supplement: Supplementary file 1 — Additional file 1. Table comparing select omic archival, exploration, and/or visualization software. [file 12859_2024_5743_MOESM1_ESM.xlsx]

## Sheet: Sheet1
ST1: Tool Comparison	Attributes
Tool or tool Category	supports any omic data	supports any analysis appraoch	can display results of single feature tests (differential analysis)	can display results of multi-feature tests (enrichment analysis)	supports any plotting approach	supports multi-omic analyses	supports multi-study archival & retrieval	provides interactive, linked graphics and tables	documented analysis or plotting functions	programming knowledge required	ref in manuscript
OmicNavigator	yes	yes	yes	yes	yes	yes	yes	yes	yes	R	NA
R markdown reports/Jupyter notebooks	yes	yes	yes	yes	yes	yes	no	no	no (unless done by user within notebook)	R or Python	8,9
glimma	no	no	yes	no	no	no	no	yes	yes	R (limted knowledge required to use interface)	12
iSEEE	yes	yes	yes (must use custom table functions for this purpose)	yes (must use custom table functions for this purpose)	no (although custom ggplots are supported)	no	no	yes	all functions used may be exported	R (end-users employ R functions through a GUI and limited coding knowledge is required)	14
Omics Playground	no	no	yes	yes	no	no	unknown	yes	a thorough platform user guide is available	R (although users only need to execute precompiled scripts)	1
WIlsON	yes	yes (as long as output complies with custom input document)	yes	no	no	no	yes	yes	log files record all analysis steps	R (end-users employ R functions through a GUI and limited coding knowledge is required)	2
Partek/OmicSoft	yes	yes (may have to use custom routines to interact with other software)	yes	yes	unknown (may have to use custom routines that call other software)	yes	yes	yes (although may not be via web browser)	yes;detailed help docs and log files record all analysis steps	commercial platform/limited programming knowledge required	3,4
PINT	no	unclear; results must map to defined terms within the database	yes	yes	no	no	yes	yes	no	none (although server admin knowledge is required to setup)	5
ggVolcanoR	yes	yes	yes	no	no	yes (via correlation and heatmaps)	yes	no (a dashboard is presented but graphics are not linked)	arguments for plotting functions are presented within GUI	none (end users call R plotting functions through app created with Rshiny)	15
MiBiOmics	yes	no	no	yes (WGCNA and other multifeature analyses)	no	yes (up to 3)	no	no (a dashboard is presented but graphics are not linked)	arguments for select plotting and analysis functions are presented within GUI	none (end users call R plotting functions through app created with Rshiny)	16
ExpressVis	no	no	yes	yes	no	yes	yes (multiple datasets can be uploaded)	yes	arguments for select plotting and analysis functions are presented within GUI	none (end users call functions through web application)	17
